# Supplementary material for: Hyaluronan-Binding Protein Promotes Fibroblast Transformation and Heart Failure by Modulating the STAT5A–MMP13 Pathway
Source: Biomedicines. 2025 May 26;13(6):1302. doi: 10.3390/biomedicines13061302 (PMC12189040; doi:10.3390/biomedicines13061302)
Supplement: Supplementary file 1 [file biomedicines-13-01302-s001.zip]

Archive with 1 entries (1 files):
- biomedicines-3632897-supplementary.pdf
